# Supplementary material for: A Novel Binary T-Vector with the GFP Reporter Gene for Promoter Characterization
Source: PLoS One. 2014 Sep 8;9(9):e107328. doi: 10.1371/journal.pone.0107328 (PMC4157869; doi:10.1371/journal.pone.0107328)
Supplement: Table S1 — Primer sequences used for PCR, sequencing and qRT-PCR. (XLSX) [file pone.0107328.s001.xlsx]

## Sheet: Sheet1
Table S1. Primer sequences used for PCR, sequencing and qRT-PCR
Primer name	Forward Primer	Reverse Primer	Length (bp)	Remark
HindIIIAhdI fragment	AAGCTTGACGATTCGTCGGTGCCATC	CTCAATAGACCTACCCCTCCTC	425	For Fragment 1 DNA amplification
NcoIAhdI fragment	CCATGGGACAATAAGTCTTGAGCTG	CACCCGTAATTTTATTCGCATCATC	900	For Fragment 2 DNA amplification
GFP_Rev		GCTGAACTTGTGGCCGTTTACGTC	-	For sequencing
Os10g35930 promoter	GTCTCTAGCAGGCAGCAGCTAC	CTTGGTATTCTCGGTGGGGATGTG	1492	For promoter amplification
Os10g35930 real-time	AGGTCGCGGAAGCTGTTGTAGA	GATTGCAGGAATCCAGACGAGAAG	180	For qRT-PCR
eEF-1a	ACCACTTCGACCGCCACTACT	GCGATTACGCCTTCTGGTT	103	For internal control
